# Supplementary material for: Single cell transcriptional analysis reveals novel innate immune cell types
Source: PeerJ. 2014 Jun 24;2:e452. doi: 10.7717/peerj.452 (PMC4081288; doi:10.7717/peerj.452)
Supplement: File S4 [file peerj-02-452-s004.xlsx]

## Sheet: Sheet1
Label	chd134757-A1	chd134757-A2	chd134757-A3	chd134757-A4	chd134757-A5	chd134757-A6	chd134757-B1	chd134757-B2	chd134757-B3	chd134757-B4	chd134757-B5	chd134757-B6	chd134757-C1	chd134757-C2	chd134757-C3	chd134757-C4	chd134757-C5	chd134757-C6	chd134757-D1	chd134757-D2	chd134757-D3	chd134757-D4	chd134757-D6	chd134757-E1	chd134757-E2	chd134757-E3	chd134757-E4	chd134757-E5	chd134757-E6	chd134757-F1	chd134757-F2	chd134757-F3	chd134757-F4	chd134757-F5	chd134757-G1	chd134757-G2	chd134757-G3	chd134757-G4	chd134757-G5	chd134757-G6	chd134757-H1	chd134757-H2	chd134757-H3	chd134757-H4	chd134757-H5	chd134757-H6	chd277060-A1	chd277060-A2	chd277060-A4
AKT1	18.7582	999	19.7837	999	18.7664	18.5071	22.5215	15.4062	18.7301	20.5941	19.5734	17.2907	999	19.2838	999	19.9656	999	19.3894	999	18.8695	18.909	19.8956	999	18.8312	18.8691	18.9639	999	20.2219	17.6748	20.2089	18.5038	18.8694	19.6495	999	19.1926	19.1512	999	999	18.2278	999	999	19.4781	999	999	999	999	19.6951	999	18.361
AQP9	36.7696	30.2045	36.1118	32.0622	32.5553	35.9635	32.3506	37.2922	32.8398	999	31.362	25.3301	34.1799	26.9817	30.2916	32.8427	36.8595	29.5391	34.0731	32.1888	32.2605	36.1195	33.1513	31.6636	30.4683	31.6793	30.9561	999	31.2369	30.9248	28.1941	999	33.3241	999	30.1325	28.8768	32.9441	31.2943	29.7204	30.235	999	32.2701	35.782	34.0273	32.2868	33.9623	25.9232	35.2641	36.7965
B2M	12.8782	11.8708	12.15	12.0357	13.4431	11.7351	12.3573	9.70239	12.3983	12.3043	10.9008	10.8323	12.9414	11.9584	11.5381	11.9908	12.0342	11.9795	12.0693	12.8982	11.6293	12.4111	12.2645	11.3599	11.1652	11.1931	12.6049	12.1692	11.9049	11.4948	12.2632	12.2697	11.3857	12.5377	11.6923	11.7376	11.5832	11.1909	11.4466	14.9791	11.4919	11.5425	12.8886	12.161	11.6041	14.0257	11.9202	12.6425	11.8981
BCLAF1	20.3471	19.8668	19.5691	20.3266	999	21.016	20.1923	17.7609	20.5223	22.0348	19.2505	17.2776	22.9928	19.2931	999	21.4362	20.1534	20.4672	19.8847	19.2784	20.5087	20.3957	19.7215	20.5306	19.0384	18.5429	19.4993	20.6271	20.061	19.3063	19.8786	999	18.8952	999	19.7917	18.6699	20.0044	19.9947	21.1595	19.0403	999	21.0892	21.234	19.9643	20.5706	22.5713	19.853	19.8484	18.9705
BIN1	999	999	18.7028	999	999	999	19.2848	23.3919	999	999	999	20.5974	999	999	35.125	19.1625	999	999	19.037	19.3941	999	999	999	22.0503	999	999	24.0505	23.3086	999	999	999	18.4644	999	36.9926	999	999	24.9702	32.6885	999	999	999	999	999	999	999	999	999	999	999
C5AR1	18.4828	16.1379	17.9454	18.0117	999	18.0029	18.5592	17.8696	18.777	18.5703	16.3731	15.9284	18.4212	17.1795	20.9996	17.6986	18.7482	18.4241	17.3664	17.3099	16.9079	18.9195	19.8676	18.1645	17.4769	17.6929	18.3066	19.3239	18.1206	19.5821	16.9028	999	17.95	999	17.567	16.9163	17.6138	17.6167	18.6722	17.7547	999	17.2973	17.8853	16.2504	17.4735	18.3004	17.0607	18.0232	18.6643
CASP8	19.6197	999	999	999	20.5767	999	19.6804	999	999	999	21.0938	23.2617	999	999	20.7008	999	19.916	999	19.2336	999	999	20.4047	20.2974	999	20.1225	999	999	21.481	999	21.8561	20.0416	18.9151	20.9559	21.6818	999	20.6785	20.1264	20.7447	999	999	21.7011	22.1071	999	999	999	21.4181	20.3102	999	20.5344
CASP9	999	999	999	999	999	999	999	17.9342	999	999	999	999	999	999	999	999	999	999	999	999	999	999	999	999	999	999	999	999	999	999	999	999	999	999	999	999	999	999	999	999	999	18.8902	999	999	999	999	999	37.5818	999
CD14	19.0233	17.3076	999	19.3621	23.3636	17.0582	17.556	16.4748	19.1404	19.3195	18.2089	999	999	18.3431	19.5084	18.3164	17.5093	20.2336	18.7962	19.0012	18.2244	18.6328	999	19.2374	21.7155	17.1626	16.8087	18.18	18.912	18.7536	17.5048	22.3157	23.5111	19.7528	29.6416	17.7473	17.9771	17.3487	17.7114	18.2466	999	19.9706	17.8847	999	999	19.54	999	999	31.7306
CD4	999	999	999	999	999	999	999	32.2852	999	999	999	999	999	999	999	999	999	999	999	999	999	999	999	999	999	999	999	999	999	999	999	999	999	999	999	999	999	999	999	999	999	999	999	999	28.8682	999	999	999	999
CD44	19.9691	16.0152	20.056	19.8096	999	20.5328	18.5769	19.4526	20.5627	19.7011	999	999	999	999	999	19.8164	20.3702	999	19.5911	18.9981	999	19.9713	19.6623	999	999	999	21.0726	20.265	999	999	999	999	999	21.5159	999	999	999	999	999	999	999	999	19.6471	20.1292	18.9474	999	999	19.704	19.565
CD46	15.366	14.738	15.8196	16.9824	999	15.0912	15.0955	12.3073	15.4987	15.3634	14.7616	14.2384	16.0566	16.1169	16.7419	16.9072	15.4724	14.6225	17.6505	15.2003	14.7152	15.1545	15.5457	14.9549	14.5309	14.7153	15.3307	15.0779	14.9609	14.884	14.5935	21.7278	15.72	16.333	15.5768	15.8432	16.048	13.9702	14.6411	15.9462	16.6424	16.4574	15.6853	15.4375	16.8129	16.0134	14.8566	16.4398	15.787
CD83	16.928	17.0335	999	18.3	999	18.6593	17.7796	13.2872	18.8701	20.8911	17.2589	15.3907	999	17.3919	16.6112	999	999	17.2503	17.883	16.3715	16.2988	16.9888	17.2897	16.028	16.2366	16.5546	18.2739	17.9491	16.6597	16.89	17.8558	999	18.0484	18.3726	17.9324	17.3196	16.7845	16.6994	999	17.5796	999	999	16.6622	17.5768	16.8698	999	17.2814	17.9002	19.0663
CDC42	15.7703	17.4606	15.4669	17.0766	999	16.6804	17.7909	12.886	16.3764	15.9642	15.2661	14.3073	17.7657	14.9567	16.8213	16.8653	17.0628	15.4453	16.3797	15.7584	15.8627	17.4241	15.5632	15.845	16.3944	15.7719	15.5419	999	16.424	16.8016	16.7546	19.0388	16.5149	999	999	14.9599	16.8404	17.1982	15.9006	16.6185	999	16.0451	20.1161	16.6135	15.3227	999	16.5753	17.1062	16.729
CREB1	999	16.8036	18.699	17.3899	18.1151	999	18.6344	13.0245	999	999	17.5625	15.5478	999	33.4885	999	18.1333	18.7947	17.0419	999	18.0908	17.3964	999	999	16.7454	17.3474	999	999	18.8812	15.4849	17.0767	999	999	18.0048	16.3206	17.5271	19.2251	999	16.9586	999	999	16.8434	18.4307	17.9214	18.1177	16.9942	999	18.4248	999	17.142
CSF2RA	17.3166	16.6042	16.4369	16.0793	17.7408	17.0305	16.6234	15.9277	16.4429	16.8157	15.293	16.243	17.1157	15.4691	17.0223	16.5799	17.9798	15.9086	17.0942	16.2377	16.2321	15.8722	17.4821	15.4126	17.6364	17.7572	16.6767	17.1731	17.8946	16.3639	15.8667	19.4966	15.8567	18.6392	16.728	15.2909	15.4701	15.8929	15.6363	17.214	999	999	15.812	15.5381	15.4671	19.1324	15.9443	15.9274	17.046
CTNNB1	16.8257	16.2136	16.3866	16.5072	17.4249	17.0166	16.4598	16.1761	16.7329	17.1848	15.0587	16.7525	17.9101	15.359	16.676	16.871	17.5386	15.8542	16.5801	16.6767	15.7623	15.732	17.7669	15.044	17.1933	17.7635	16.734	17.1104	17.1595	16.1689	16.19	17.6494	15.9503	17.8074	16.48	15.4739	15.4774	15.7942	15.7373	16.4793	999	999	15.7796	15.6342	15.3488	18.9273	15.6989	15.563	16.3882
DDX58	18.5796	16.2214	18.0418	17.7217	21.3167	18.0515	17.2307	17.793	18.9841	18.3368	17.0964	16.0129	18.4941	18.911	18.3815	19.1909	18.7541	18.6681	18.5973	17.5103	19.8855	17.4938	18.0536	19.5735	19.4234	16.8508	18.8435	19.0578	18.9525	18.4839	18.6706	17.1986	17.1258	19.3648	17.153	19.9494	18.4576	18.0871	17.1987	18.8888	16.8696	19.496	19.7863	18.6	16.3891	19.3024	20.1499	18.9612	18.6279
DICER1	27.5328	22.999	28.2643	26.5907	999	29.6335	999	27.3151	24.9307	999	28.0802	22.9564	999	25.6035	999	27.2102	26.746	25.6776	26.5768	31.4315	28.1439	27.4845	24.9917	27.3172	24.8778	26.9471	28.5276	25.0105	29.4646	27.9822	27.4022	999	26.5631	999	25.8845	28.773	24.8814	27.0339	27.8303	27.2941	999	26.0503	999	28.5304	27.4889	28.5696	24.8488	27.108	24.5946
DYRK1A	17.6431	16.0997	17.3354	18.524	999	18.2819	17.4782	14.8126	17.4152	17.6125	999	999	999	999	999	18.0751	18.7125	999	17.0438	18.2055	999	17.5077	19.9134	999	999	999	17.7038	17.1249	999	999	999	999	999	999	999	999	999	999	999	999	999	999	999	999	17.4399	999	999	19.081	18.7553
EIF2AK2	17.8448	999	18.7008	17.0478	17.8486	17.133	16.8969	17.3173	17.998	999	16.2108	16.0031	18.3702	15.9154	999	16.0888	17.3518	16.0025	15.4527	15.1671	17.6757	15.4597	16.0701	999	999	16.5913	17.3318	999	17.5131	19.7355	15.3255	16.0084	15.8544	999	15.3465	15.9795	15.7498	15.7934	17.3879	999	14.8887	999	15.8543	16.7608	14.8065	15.833	999	999	999
EIF4B	999	999	999	999	999	999	999	14.6476	999	999	999	999	20.0875	999	999	999	999	999	999	999	999	999	999	999	999	999	999	999	999	999	999	999	999	999	999	999	999	999	999	999	999	999	999	999	999	999	999	999	999
EIF4G1	17.8044	20.3408	999	17.5271	999	17.1185	18.417	15.1318	17.8003	17.4787	16.4824	999	999	18.1523	999	16.6249	17.4948	19.5329	999	16.2134	16.8701	999	17.8006	18.9977	17.693	16.9805	17.859	999	999	17.2054	17.3078	999	18.4102	999	999	16.3227	999	17.5346	18.5429	999	999	999	999	17.7294	16.9472	999	17.7928	18.2941	18.7061
ELK1	22.1701	21.0667	999	999	999	24.2902	999	21.4043	999	22.9433	20.2465	19.8342	999	20.9996	999	21.6688	21.975	999	999	999	20.9697	999	999	999	20.6017	999	999	999	21.0298	999	999	999	999	999	999	999	999	999	21.4735	999	999	999	999	999	999	999	999	999	21.8258
FBXL5	17.4134	16.4361	15.7013	15.7657	999	15.2839	15.4477	13.8694	16.0514	15.3356	14.675	13.7033	999	16.212	15.0148	15.3542	16.537	15.063	16.9926	15.617	15.0591	16.0391	15.6275	16.7911	16.0279	16.0036	15.3752	15.5647	15.12	15.3104	16.3194	17.653	15.4557	17.0986	999	14.5635	16.8476	15.5802	15.7862	18.3024	18.4958	15.907	15.5157	18.3434	14.9142	19.7125	16.1514	17.2636	15.4123
FCGR1A	999	999	999	999	999	999	999	999	999	18.5861	999	15.1131	999	999	18.3251	999	999	999	999	999	999	999	999	999	999	14.8839	18.259	17.3195	34.6894	17.4093	999	17.9104	20.0584	999	999	999	999	999	999	999	999	19.5666	999	999	999	999	33.6834	999	999
FCGR2A	17.6141	16.5088	17.9629	16.6638	19.401	15.9655	15.7184	999	16.4588	16.4513	15.8369	16.0211	16.9897	15.7416	20.3133	16.4535	17.6319	999	16.4974	16.3683	16.0861	15.4177	17.0958	17.1968	15.816	17.0226	17.0186	16.7551	16.672	16.5301	16.7062	16.4673	16.0043	16.7753	17.7597	16.4505	15.9172	18.3258	17.08	16.6928	16.1009	16.5068	16.6798	16.4349	16.4314	999	14.6887	15.1866	15.4976
FCGR3B	999	999	999	999	25.3705	17.4928	20.9321	15.3018	21.9583	19.0738	17.4991	17.4975	999	19.2927	19.1089	999	999	19.415	21.4947	17.4445	18.9301	999	20.8236	21.2803	20.5866	999	19.2523	19.6206	999	999	21.7642	18.5664	999	999	20.1784	999	19.5453	21.5319	19.4823	999	19.664	999	20.0435	999	999	999	14.3011	13.9747	15.5052
FOS	20.7688	15.5585	19.8074	19.6923	19.9815	19.0522	22.8028	19.2781	23.0338	22.0055	18.8792	19.3866	21.282	19.0902	18.7802	19.2149	23.0652	19.5715	20.6706	21.0772	20.2602	999	21.5494	18.7018	19.9098	19.3208	22.2899	21.502	18.5384	17.779	18.8327	19.3371	18.4656	20.5959	20.5677	21.9987	21.3324	999	21.9373	999	999	999	24.3032	20.1619	20.2628	21.6742	16.1057	18.3304	19.4443
GRB2	999	18.6609	999	999	999	20.2006	18.3822	13.8473	999	999	999	999	17.5598	999	999	21.7862	19.5603	999	20.2498	17.3922	999	17.763	18.7265	999	999	999	18.6621	999	999	999	999	999	999	18.8839	999	999	999	999	999	999	999	999	17.9877	18.215	17.4094	999	999	999	999
GSK3B	999	999	18.6049	999	999	999	999	16.3967	19.1117	999	999	999	999	999	999	999	999	999	999	999	999	18.2843	999	999	18.1798	999	999	19.025	999	999	999	999	999	999	999	999	999	999	999	999	18.5839	999	999	19.0076	999	999	999	18.492	18.7604
HERC5	999	999	17.7694	15.2043	21.536	16.5218	19.0191	999	999	17.0145	14.0738	15.4786	14.7738	999	999	18.307	17.7083	17.3868	15.7101	15.8405	17.8183	16.4248	16.7153	999	15.8031	14.9401	17.6931	18.0882	16.442	999	14.0622	15.4936	14.711	16.55	17.1465	18.8162	15.9494	16.1467	999	999	16.1852	16.4632	999	17.1206	14.2615	999	999	999	999
HERPUD2	17.6212	16.9682	17.5785	18.209	999	16.1011	18.5597	14.3733	18.0291	19.3	17.0235	16.6787	20.1131	16.2165	17.6943	18.0504	999	17.7832	16.8541	16.2964	17.9652	16.7634	16.7086	16.6747	16.5822	16.8697	16.9022	17.3187	18.9321	18.2206	17.7483	999	18.1395	999	16.1857	16.3587	16.9197	17.1041	16.5793	16.6549	999	999	999	17.3498	17.637	17.1204	18.2555	22.1645	17.191
HIF1A	16.2793	13.701	999	999	18.1946	999	15.9922	11.4669	16.1609	16.3522	15.2793	14.6006	999	17.8853	16.4583	16.4959	15.9177	14.6838	15.0894	999	16.0474	15.2532	16.8986	15.4665	15.071	14.4365	16.2316	18.81	16.5538	16.5829	14.3658	15.7469	17.6206	17.506	15.2488	15.2785	18.0781	15.1793	15.8615	17.6622	15.6469	16.9197	15.604	999	14.6177	999	18.2681	16.3625	16.8828
HLA-A	999	999	999	999	999	999	999	13.8126	999	999	999	999	999	999	999	999	999	999	999	999	999	999	999	999	999	999	999	999	999	999	999	999	999	999	999	999	999	999	999	999	999	999	999	999	999	999	16.5774	19.0054	16.6453
HLA-DRA	17.1078	16.4615	17.2306	16.2442	22.9278	16.7931	17.2179	8.85425	16.8051	17.4169	16.393	15.1604	22.3649	17.3904	16.5993	19.4136	18.5525	17.4234	16.2259	19.9359	16.1552	17.1947	16.041	15.8714	17.207	16.2165	18.6784	17.6102	16.4664	17.5638	16.9682	19.7691	16.4756	21.1091	16.0521	16.2223	16.5896	999	20.1175	16.1016	17.7499	16.6661	15.8634	16.3954	20.5677	23.8159	16.2915	16.8975	17.5895
HNRPK	17.6746	14.6844	16.9208	16.8523	17.9239	16.3372	17.2743	12.0041	17.6567	17.1488	15.7973	15.5004	25.0368	20.0082	18.0655	17.1297	999	15.5468	15.3877	16.5398	21.8162	18.0703	18.9826	22.7472	16.3699	17.1388	17.7065	18.8668	16.8429	15.8546	17.2903	16.5033	17.1883	19.3061	18.0564	17.2352	16.6688	15.9187	16.3672	16.911	17.9003	999	16.5905	17.4628	24.6225	16.9445	15.9236	17.6102	17.9242
HSD17B11	999	15.8383	21.5599	19.9612	999	999	20.2041	20.7745	20.2091	20.9312	21.1426	19.8602	999	22.0418	999	20.1307	22.1888	23.5129	21.6727	18.5162	22.0671	21.578	21.3545	20.6777	999	999	20.8588	19.9173	21.3152	22.7676	999	999	19.4634	20.6879	19.654	21.0363	20.4779	20.7306	22.8421	22.177	21.0081	21.333	21.0198	20.9534	19.6958	20.9115	21.1027	20.1219	21.3592
HSPB1	999	999	999	999	999	999	999	18.2153	19.8839	999	19.4645	999	999	999	999	999	21.3442	999	999	999	17.7616	999	999	999	999	999	999	999	999	999	999	999	999	999	999	999	999	999	999	999	999	999	999	999	999	999	999	999	999
IFIT1B	17.434	17.1059	17.81	16.3962	999	17.6755	17.9283	13.9195	16.62	18.1926	17.3038	15.5513	19.3268	17.3285	16.8324	16.7283	20.3249	17.1289	18.6747	16.5903	17.4789	16.8119	17.1159	16.2046	17.539	16.8408	17.2878	17.1137	16.6571	18.2636	19.9648	999	17.3085	999	18.9652	16.1769	16.4921	17.2157	16.4573	16.6109	999	17.2199	17.0462	16.0019	16.9069	18.2401	17.0794	17.0969	16.7485
IFIT2	17.8467	15.1401	16.284	14.6217	18.8274	15.1435	15.237	14.0991	15.991	16.55	12.1791	13.3996	13.3482	15.9718	14.4431	13.911	999	14.5359	14.158	13.7306	16.3777	15.4009	14.2372	14.9822	14.7215	13.2893	14.726	14.8229	14.5019	15.5156	14.2742	13.8995	14.6206	14.2355	14.1044	15.4507	14.0415	13.6636	14.7576	15.787	13.0828	15.1686	16.0717	15.8939	12.4589	18.7772	15.318	16.0362	16.0928
IFNGR1	17.4771	15.1767	17.4768	16.7297	18.1964	16.582	16.2619	13.5711	16.4656	17.2284	16.0569	14.6526	999	16.8421	17.4336	17.5469	16.6691	15.8075	16.6904	17.549	16.7639	16.8948	16.1479	16.3957	16.0698	16.8177	16.7415	16.5867	16.1213	17.8124	16.2267	19.182	16.7351	16.3898	16.5324	16.7602	15.9356	16.3389	16.8913	18.3677	17.3188	17.7692	16.954	17.7586	16.5664	20.0559	16.4716	16.8212	16.7323
IL17RD	999	999	20.4831	999	999	23.6873	21.998	19.3322	22.2051	22.5173	20.0544	999	999	999	999	20.8973	26.7995	22.4322	22.4744	21.6002	21.2292	22.7269	21.7139	999	21.6032	19.923	999	23.1449	20.6814	22.6181	999	999	999	999	20.0549	20.7013	20.3469	20.6667	21.5494	21.4964	999	999	999	999	999	999	21.5987	22.9391	999
IL1B	999	999	999	999	28.0852	999	999	999	999	999	999	25.436	999	999	999	999	31.8982	999	999	28.4727	26.0506	29.9208	30.9277	999	999	999	999	31.7212	999	999	999	999	37.323	30.5749	999	999	999	999	999	999	999	999	999	999	999	999	999	999	999
IL6R	999	34.6868	36.887	999	999	32.3103	999	36.5926	19.2637	19.4035	35.0235	33.747	999	999	999	999	999	20.1389	999	29.5701	999	999	999	35.871	999	37.2875	999	18.1027	36.6062	999	32.2612	999	999	999	999	999	19.7932	35.4136	36.815	33.2037	20.5351	18.8432	35.7549	25.2212	18.6167	999	18.4547	35.8045	31.9929
IL8RA	16.3074	16.0716	17.4977	17.0636	22.5954	17.2281	18.1541	16.4569	16.6211	16.5383	16.582	15.3223	19.7927	18.3473	17.6826	16.9088	17.0691	16.4452	16.0128	16.7054	16.4711	17.2808	16.2233	17.1615	17.3216	16.8831	16.7651	16.8648	16.9632	16.7386	16.2717	20.713	16.6121	21.5189	17.0131	17.3123	17.1546	16.9709	17.5402	16.9815	21.4802	16.926	999	17.3844	17.1655	999	16.7697	16.0556	16.4933
IL8	999	14.3176	16.3611	15.9581	999	16.2787	29.2083	11.5267	22.9334	27.5086	25.3361	25.7279	18.2381	999	999	16.4959	22.1216	23.0051	26.0771	15.2766	24.5595	29.8217	22.422	24.5767	999	23.8709	16.2316	29.466	26.5567	999	999	999	25.251	26.6881	999	25.2589	22.64	26.9677	999	22.1743	25.8679	23.4062	28.0547	17.1711	14.6177	25.0148	20.6682	28.2304	25.9695
ILK	999	17.9267	18.2419	18.7043	999	17.7025	999	13.4182	18.1167	999	999	15.7562	999	999	999	999	18.8935	17.8931	999	17.6094	16.1086	18.3292	999	16.6668	17.8498	18.9934	999	999	999	20.7947	18.3048	999	22.9159	17.8834	18.6028	999	999	17.4318	18.9218	999	19.8518	999	36.9687	999	999	16.9775	16.571	999	19.7539
IMP3	999	18.6762	999	999	999	19.1624	999	16.6517	20.1455	999	999	999	999	19.2021	20.1729	999	999	18.7256	999	999	999	999	999	999	999	999	999	999	999	999	999	999	999	999	999	999	999	999	18.7821	999	999	999	999	999	999	999	999	999	999
IRF1	999	18.2117	23.1353	20.4221	999	23.719	20.446	18.8586	21.6817	22.2952	19.5959	18.5618	999	20.6834	20.7856	19.6272	24.7328	20.456	18.6976	25.8066	22.3241	22.2298	20.0306	18.916	21.2899	18.8276	19.3636	23.4148	20.5343	22.1291	19.4743	23.862	21.7656	999	18.7688	20.9476	18.5669	21.7154	18.5268	21.7589	23.1078	21.7303	22.5617	20.2434	19.6955	22.9337	20.2483	20.8979	21.8035
ITGAL	20.9451	21.5057	18.6948	19.1736	17.9147	17.8126	18.8256	15.0647	21.8293	23.9352	19.2903	16.9116	999	16.7947	19.3103	23.0975	22.8351	16.6584	22.0568	19.6177	17.1191	28.8445	18.4891	19.4367	17.5449	17.1384	24.2583	23.2811	21.0507	19.5912	17.1962	25.1769	18.4353	37.6109	17.2354	16.8856	999	17.0797	21.0613	21.9737	17.589	19.1422	17.0651	18.5563	19.1759	18.2381	16.6523	23.0497	20.8614
ITGAM	999	18.7691	18.417	999	999	999	17.4684	999	999	999	17.0778	999	999	999	999	999	999	999	999	18.3499	999	999	999	999	999	999	999	999	999	19.4875	999	999	999	999	19.2381	999	19.528	999	999	999	999	999	999	999	999	999	999	999	999
ITGB2	20.1442	18.4309	999	16.9524	999	17.9588	20.0402	16.5176	18.6245	19.3305	17.526	17.1115	999	19.8882	999	19.4852	999	17.5037	999	19.2377	999	999	999	17.2465	18.7139	18.6888	17.6288	999	17.7555	19.4571	999	999	999	999	18.7945	21.5453	18.5449	19.3946	999	999	18.5155	18.5675	17.5987	18.8883	17.9067	999	18.7738	18.1244	999
MAPK3	18.7189	17.9903	999	18.716	999	999	18.0636	15.7783	999	18.4878	999	999	999	999	999	999	18.94	999	19.3296	18.3141	999	16.9821	17.3153	999	999	999	19.9917	18.6858	999	999	999	999	999	999	999	999	999	999	999	999	999	999	17.7754	19.8776	20.5252	999	999	999	17.3918
MBOAT7	19.7729	999	25.0396	21.442	999	19.8401	18.4594	19.0552	19.9984	19.6428	19.7982	17.9828	999	20.2472	18.164	20.6832	999	20.0106	20.4091	20.8965	19.9013	999	19.6675	22.0175	19.6362	18.5046	19.628	999	999	18.4035	20.6776	22.0275	18.8612	18.9266	18.0392	19.3245	17.9004	18.3735	19.5945	18.7523	999	999	19.4092	22.2225	18.7987	999	19.4216	20.5896	24.9016
MCL1	28.5529	22.5294	27.0556	27	26.8075	31.7989	27.145	27.6708	29.378	30.8726	27.4187	23.1608	28.1996	26.0399	25.8212	28.3521	27.3252	24.795	26.6817	31.2215	27.7017	29.1572	27.5873	28.5027	24.5607	25.8114	29.0791	26.224	25.8391	24.6363	23.8498	28.9973	25.1583	32.872	26.3707	25.7528	23.7706	27.6961	25.1283	25.2817	26.3014	999	27.0993	26.2714	27.5228	27.8545	24.0923	28.4125	27.5875
MYD88	17.5285	14.9177	18.0938	18.1462	999	16.6746	18.0892	16.47	18.4575	18.4498	17.7195	15.3716	999	17.818	18.733	17.2847	18.5131	18.2063	18.2118	16.3857	18.1262	17.7202	999	16.7027	999	20.7032	18.7943	16.8822	20.389	17.8422	999	999	18.9462	999	999	16.8755	16.7532	16.7147	16.566	18.1631	19.7987	18.996	18.6365	17.6241	16.4103	19.5243	999	18.4761	19.3411
NDEL1	18.9862	18.3022	999	999	999	999	999	999	18.2489	18.5769	999	999	999	999	999	999	999	999	18.8195	999	999	999	999	999	999	999	999	999	999	999	999	999	999	999	999	999	999	999	999	999	999	999	999	999	17.8849	999	999	999	999
NFKB1	999	999	999	999	999	999	999	17.9474	999	999	999	999	999	999	999	999	999	999	999	999	999	999	999	999	999	999	999	999	999	999	999	999	999	999	999	999	999	999	999	999	999	999	23.2841	999	999	999	999	999	999
NUMB	33.5702	999	29.4567	37.2122	999	999	999	17.9474	999	34.3975	36.8218	31.7955	999	36.1991	35.9121	999	33.9553	999	999	38.1684	999	999	999	36.6567	34.0748	33.3715	999	35.4873	999	38.6795	33.6507	34.994	27.393	999	37.8532	35.7962	32.6275	36.6713	35.0636	35.8016	31.7813	36.0701	999	35.5219	999	36.8007	35.0635	36.8255	36.221
OASL	999	29.5553	999	19.3353	999	999	999	38.8686	999	999	999	999	19.9403	999	999	33.563	999	999	21.8907	21.3625	999	22.3189	999	999	999	999	33.8986	999	999	999	999	999	999	999	999	999	999	999	999	999	999	999	999	999	999	999	999	999	20.1186
OCIAD1	18.3122	999	17.7276	17.6018	21.7686	17.8899	19.5731	999	18.0072	18.3781	16.9397	15.9599	19.7008	18.5255	18.4142	999	18.0645	18.53	17.8544	17.9348	17.9424	19.9373	19.0539	18.7761	18.0305	17.8883	999	18.6002	17.5966	17.8605	17.578	999	18.1627	999	18.7579	17.8975	18.661	17.98	19.0575	18.4619	999	18.8655	18.5787	19.1168	999	999	16.915	18.4963	19.3037
OR2W3	20.2985	19.2097	20.7822	23.4548	23.1379	20.4236	21.7964	17.3098	20.7348	22.538	19.4397	999	999	21.4667	22.8861	20.3489	22.0822	19.7923	18.4964	20.8228	19.1012	20.4627	21.6056	19.9823	19.6401	21.223	20.2303	20.6523	19.4482	21.0109	21.4635	999	20.5508	999	21.0875	20.8102	21.4871	24.3378	19.2744	20.3454	999	21.3483	23.4669	19.8343	19.8179	999	22.1254	25.2992	999
PAK1	999	18.4102	999	18.746	18.2604	20.7569	17.9683	15.1987	18.2175	19.5829	999	999	18.5209	999	999	999	999	999	999	17.3088	18.8786	999	18.689	999	999	18.655	18.8462	19.2368	16.2823	16.5201	18.0079	19.2363	999	999	999	17.8514	18.3468	17.6451	16.9714	18.3779	18.737	999	18.7556	16.1909	18.2141	16.1882	17.3382	17.8357	17.5469
PDPK1	18.7877	18.6452	17.6739	18.1856	17.6693	16.7833	18.7057	16.3345	18.8675	18.5417	20.7715	999	17.0995	999	18.3846	17.4085	999	18.4755	17.9741	18.209	18.5118	18.4	17.3484	17.4509	18.2322	18.3048	17.7024	19.8674	19.479	16.3323	19.26	18.7013	18.9915	999	20.4834	17.5939	999	19.3859	20.793	18.1065	18.7554	17.8575	20.9824	23.4936	16.5163	20.9625	17.4956	19.4879	17.293
PHC2	999	19.2097	999	999	999	999	999	17.3098	999	999	999	999	999	19.9198	19.3205	20.3489	999	999	999	999	18.9711	999	19.5204	999	999	999	20.2303	999	999	999	19.4968	999	18.4923	999	999	999	999	19.8502	19.4072	999	999	999	999	999	19.8179	999	999	19.5136	999
PIK3CG	999	18.7194	999	17.5529	999	999	17.9197	14.5824	999	18.5369	999	15.2241	999	17.9484	999	999	999	999	18.0538	18.8306	18.178	999	999	999	17.277	999	18.8219	999	18.4893	999	999	999	999	999	999	16.8392	999	999	17.8782	999	999	999	18.057	999	19.8148	999	17.3042	999	999
PTEN	999	19.827	24.0825	23.0917	999	24.0758	999	21.2402	999	999	999	999	999	999	999	27.6467	999	999	999	22.842	999	999	999	999	999	999	999	999	999	999	999	999	999	999	999	999	999	999	999	999	999	999	999	22.2066	24.4608	999	999	999	999
PTPN11	18.4775	999	999	999	999	999	17.3913	999	17.8067	19.4314	16.1063	14.9687	999	17.9944	17.6854	999	17.4205	17.5819	17.0536	999	17.0502	17.3696	17.643	999	18.103	16.8667	999	17.5667	16.491	21.5129	999	999	17.3615	999	17.0606	16.8998	19.623	17.0787	16.2165	17.9995	999	17.5421	17.1649	999	999	21.3021	16.6471	17.641	16.8149
RAC1	999	999	999	999	999	20.5639	999	999	999	999	999	23.9986	999	999	999	999	999	20.8429	999	999	999	999	999	999	999	999	999	999	999	37.287	24.4047	999	999	999	999	999	999	999	999	999	23.1418	999	999	999	999	999	32.1478	999	999
RHEB	17.8341	17.3071	17.7082	17.2917	22.7025	18.0467	17.1381	15.8947	18.274	17.983	17.3866	15.5582	21.9197	16.4405	17.3737	17.0303	16.6785	17.6135	16.8485	17.0308	17.8188	999	18.0547	16.8319	16.7271	21.7613	17.7299	18.4694	16.4182	17.8102	16.7509	22.2725	16.3401	21.4763	17.1796	16.6745	18.0923	16.8028	17.712	18.0512	22.4692	19.8234	16.7427	18.1572	17.9478	20.603	17.2745	18.1315	17.1762
RHOA	19.0201	15.3801	18.3775	19.8378	16.7746	17.972	16.4823	10.636	17.2108	16.6135	15.8374	18.6632	18.1248	15.9986	18.3526	16.8787	17.9071	17.2679	17.0785	17.9451	17.1908	18.2911	16.6711	17.7704	16.4206	17.3424	17.0302	17.596	16.3179	17.3761	999	16.9407	17.3217	16.5343	16.0048	15.9437	16.6273	16.602	16.5649	999	16.7799	17.2765	15.9448	16.7305	16.9514	15.517	16.7107	16.4633	15.8167
SAE1	16.3659	16.8036	15.8206	15.9819	999	16.8645	15.8571	13.0245	17.5088	16.4169	15.6439	14.8285	999	16.7853	16.0399	18.1333	17.0444	16.3865	15.4602	17.3528	16.4094	17.1114	16.9951	16.3039	16.4075	15.972	999	16.6539	15.7894	16.4227	15.5629	19.2958	16.1575	999	17.5532	15.7862	17.4454	15.5971	17.2034	16.077	20.6755	16.9995	16.5484	17.8713	16.9942	999	15.4956	16.1001	16.1175
SAMD9L	15.1417	12.6816	15.1396	15.4152	999	14.747	15.3879	14.3999	16.2857	15.5774	999	999	15.4513	999	999	16.2933	15.5109	999	15.7501	16.1112	999	16.5334	15.535	999	999	999	16.7034	16.124	999	999	999	999	999	15.3683	999	999	999	999	999	999	999	999	15.6831	16.1703	15.0699	999	999	15.7046	15.3228
SELENBP1	19.2055	12.6816	20.0555	18.7692	999	19.9279	19.3048	14.3999	18.7458	20.3656	18.858	17.9748	999	19.3648	18.7545	16.2933	19.1804	18.7152	20.3493	20.0695	18.5298	20.393	20.4816	18.58	20.4151	18.9868	16.7034	19.575	19.007	22.8743	20.8945	999	18.8268	999	19.7584	18.5717	21.9725	19.0286	18.9521	19.2773	999	18.9549	18.8607	20.5431	15.0699	22.7801	19.0172	999	19.9536
SELL	16.9694	15.6409	15.2085	14.9792	999	15.3367	15.575	14.3577	15.8999	15.8445	14.4222	14.3653	17.6073	15.4175	15.8674	15.0551	16.175	15.3089	15.0991	14.8193	16.5742	15.0562	15.5098	16.5522	15.5219	15.3234	15.2802	16.8808	16.0079	15.4503	14.3627	15.9904	14.6028	18.8123	15.7645	15.0353	15.7948	14.6989	15.9957	14.9135	15.6792	15.4505	15.3858	15.9466	14.7739	999	15.6111	16.6282	16.8379
SERINC3	24.2311	19.121	22.0529	999	999	22.5339	17.6257	15.227	999	17.1514	20.2227	23.5703	999	999	999	17.8356	999	999	999	18.856	999	24.3827	999	999	18.3844	999	20.4016	999	999	18.7335	999	999	999	999	22.2302	17.5971	18.9984	23.902	999	20.7052	999	999	18.1104	17.607	22.6262	17.7948	18.7894	999	23.557
SHC1	999	18.6134	17.5206	18.5451	999	18.954	999	14.9325	999	999	17.4724	23.3821	18.5645	17.923	999	19.2436	20.2335	19.4059	999	19.5246	19.4173	19.5005	999	999	19.2967	999	999	17.8203	19.6602	21.1577	19.3039	999	999	999	18.8208	18.7246	19.2231	18.7485	18.7152	20.0389	18.84	21.385	19.3031	19.592	999	999	999	18.2655	18.2767
SP3	16.4961	18.445	17.1549	18.003	999	15.9454	16.5296	14.8403	16.6113	16.5817	15.9926	15.8653	999	17.2277	16.5586	17.1844	19.2596	19.9705	16.9815	19.9244	16.337	17.6931	16.1013	999	16.3696	17.1214	21.4331	16.5097	16.0063	16.1999	18.2268	999	999	999	16.8156	22.3529	17.5938	15.7662	999	16.5088	999	17.2016	17.5727	999	999	18.5488	17.2156	17.8714	16.1505
SRF	999	999	18.2369	999	999	999	17.6202	15.7626	999	999	999	999	999	999	999	999	18.3774	999	999	18.545	999	999	18.3398	999	999	18.1819	17.258	19.3335	19.0453	999	999	999	18.4493	999	999	999	999	999	999	999	999	999	999	999	999	18.9417	18.7852	22.2792	999
STK17B	19.1751	15.6688	17.4255	16.6	19.8903	15.234	18.1302	13.7744	18.2575	17.8764	16.425	15.1944	18.7294	18.005	18.385	17.1705	17.2154	16.7409	17.4821	15.8877	17.1759	17.9923	17.8819	17.6753	17.7078	17.6024	15.997	18.2167	19.3217	16.873	17.5424	20.2358	18.0592	17.6429	19.1855	16.6761	16.9147	17.3788	17.492	19.3367	19.8695	18.1057	17.4338	16.5423	16.7961	19.0157	17.1077	18.7276	17.8801
STX3	999	16.4369	17.8204	19.2202	999	18.7792	999	16.3999	999	22.2139	999	20.7644	20.4916	21.1101	21.8294	18.8412	999	21.9209	22.6555	17.8269	22.1131	999	22.0256	23.5627	999	20.4355	18.0926	24.159	999	999	23.1462	999	23.6366	999	999	21.2982	21.457	22.6866	21.7449	999	24.6061	23.0208	999	19.141	19.2701	23.174	20.2259	999	25.0062
STXBP3	999	19.1637	999	999	34.4262	21.0179	999	20.4896	31.8441	31.1063	33.4661	26.2739	999	30.455	30.2975	999	999	999	999	999	999	999	999	31.6878	999	30.4055	999	999	999	27.7714	30.6958	33.0595	32.281	999	999	999	999	33.9632	999	999	28.966	999	999	20.8782	21.5591	31.2375	999	999	999
TLR4	18.241	21.6221	999	999	999	999	17.4174	31.8493	17.1974	17.3926	16.2442	15.5763	24.4337	21.686	17.214	999	18.4939	17.1991	17.6466	28.0111	17.4283	16.8988	17.4456	18.4676	17.2768	17.4487	999	18.3386	17.8469	16.9915	16.8542	18.9703	17.1098	999	19.4409	17.3843	17.9584	16.9167	19.4762	17.9717	20.0633	19.5918	17.1738	999	25.3408	999	16.7875	18.771	19.2021
TLR6	17.8628	29.6864	33.5804	999	999	31.8514	19.1175	14.151	16.4479	18.0292	999	999	999	999	999	999	17.3983	999	17.7789	999	999	999	18.941	999	999	999	999	19.0928	999	999	999	999	999	999	999	999	999	999	999	999	999	999	19.2859	18.4551	999	999	999	16.5255	17.7949
TLR8	21.4012	18.8133	20.4185	18.5301	999	19.6147	21.8074	20.4905	21.91	21.4632	20.2375	17.6222	999	21.2941	20.166	18.9742	22.4521	20.496	20.7225	19.6811	19.6025	22.3357	21.1369	23.003	20.1977	20.0205	19.361	23.188	19.2839	19.1579	19.203	999	20.5601	999	20.7915	19.0877	18.0444	19.75	21.5701	20.088	999	23.0297	22.7585	19.9232	18.3584	999	19.0357	21.2165	20.847
TRAF6	20.415	18.8133	19.0423	19.5617	999	18.2232	20.1856	20.4905	20.9678	23.7318	18.2497	16.0881	999	18.3139	21.9719	18.9742	24.9213	18.0503	19.1083	19.3629	18.5543	999	19.2638	19.5557	18.0622	18.935	19.361	20.895	18.9374	20.1313	18.0065	999	18.7001	999	19.2843	18.1158	19.147	17.7542	19.3705	17.7076	999	21.3573	999	19.9469	18.3584	999	18.367	20.7124	21.2464
TRIM33	21.4007	15.0245	15.8745	16.558	999	17.5959	18.3233	13.8557	19.184	18.5615	18.2859	17.3517	999	999	999	16.793	18.9902	999	999	18.2977	999	999	19.3304	17.2366	999	18.9753	16.5936	18.9111	999	19.1921	17.7354	19.0337	19.9084	17.1335	999	999	999	18.3132	999	999	20.2954	999	999	16.417	999	18.447	20.7854	19.5413	999
TSC1	31.3729	22.0995	23.737	999	999	19.851	24.4965	17.2861	25.4486	999	18.8204	23.254	999	22.3679	20.5903	31.3786	26.1752	18.9654	22.0153	999	999	23.9107	21.3347	18.4757	21.321	19.8876	999	24.5324	19.6667	24.267	21.4568	999	999	999	21.7858	23.3008	21.0713	22.7998	999	999	999	22.0854	999	999	22.4358	999	17.6107	20.9306	22.1474
TSEN34	22.0054	16.2368	999	18.0305	999	17.9867	999	14.4031	999	999	999	999	999	20.7916	20.2304	999	999	20.2284	999	999	999	999	999	999	20.7594	999	999	999	999	19.4033	22.8796	21.3593	999	20.8816	999	999	999	999	999	999	999	21.052	999	999	999	999	999	999	999
WASPIP	16.9618	18.8442	21.5661	21.4318	18.464	22.6231	16.4382	20.8429	16.9369	16.3457	17.348	14.5317	999	18.5661	17.3799	999	17.5821	18.2928	16.3791	999	17.4568	17.51	17.1373	18.1618	17.9317	16.7261	21.1908	17.2613	17.5129	16.6807	16.5472	18.2982	16.6327	18.1158	17.397	17.63	17.1517	16.6265	18.7511	20.4434	18.0701	17.6662	16.3085	22.2965	20.0136	18.9762	16.2411	17.5829	17.0926
ZDHHC18	999	15.068	17.2691	17.2605	999	16.3904	26.8484	15.3219	25.6295	28.6224	999	25.2336	17.6341	27.0841	22.6096	17.4743	23.8954	999	999	18.1722	999	24.592	25.2055	999	999	26.6191	17.8467	999	25.0849	23.244	25.2027	26.5659	23.4863	24.432	999	23.6218	999	25.051	23.9189	999	25.5742	24.4758	999	17.8081	17.0955	999	25.9913	25.9301	25.3696
ZFAND5	16.6347	21.774	999	999	999	25.2049	17.5953	23.447	18.0516	18.1327	999	999	999	999	999	23.8679	17.7215	999	16.4326	27.157	999	17.4988	18.4568	999	999	999	24.281	17.2303	999	999	999	999	999	999	999	999	999	999	999	999	999	999	16.7196	29.4342	999	999	999	18.1015	19.1215
[truncated: 171 more columns]
